# Supplementary material for: Elevated Serum KIM-1 in Sepsis Correlates with Kidney Dysfunction and the Severity of Multi-Organ Critical Illness
Source: Int J Mol Sci. 2024 May 27;25(11):5819. doi: 10.3390/ijms25115819 (PMC11172102; doi:10.3390/ijms25115819)
Supplement: Supplementary file 1 [file ijms-25-05819-s001.zip]

Archive with 1 entries (1 files):
- ijms-2998377-supplementary.pdf
